# Supplementary material for: Functional Characterization of LTR12C as Regulators of Germ-Cell-Associated TA-p63 in U87-MG and T98-G In Vitro Models
Source: Cells. 2025 Jun 5;14(11):852. doi: 10.3390/cells14110852 (PMC12154421; doi:10.3390/cells14110852)
Supplement: Supplementary file 1 [file cells-14-00852-s001.zip › Table S1.xlsx]

## Sheet: Foglio1
	Table 1. Primer pairs used in this work.
Name	Sequence	Reference
hRPL34_Fw	GTCCCGAACCCCTGGTAATAGA	[17]
hRPL34_Rev	GGCCCTGCTGACATGTTTCTT	[17]
hMYRF_Ex7_Fw	ACCAGTCCATCAAGTGGCAG
hMYRF_Ex8_Rev	CGCCCACCGAAAAGTTGAAG
hDUSP1_Fw_Ex3	CAACCACAAGGCAGACATCAGC
hDUSP1_Rev_Ex4	GTAAGCAAGGCAGATGGTGGCT
hTIAM1_promoter_Fw	ATTGGGCCGCCTGACAATC	[17]
hTIAM1_promoter_Rev	CCATAGTCGCTCTACAGCCC	[17]
hLTR12C_global_Fw	TCACTCTTTGGGTCCACACT	[5]
hLTR12C_global_Rev	TGGAGTTGTTCGTTCCTCCC	[5]
hTP63 exon U1_forward	ATTCCGGACACCCTATCAGAG	[12]
hTP63 exon 1_forward	TGTGCCACCCTACAGTACTGC	[12]
hTP63 exon 2_reverse	CCCAGATATGCTGGAAAACCT	[12]
hTP63_Ex8_Fw	AACGGTGATGGTACGAAGCG
hTP63_Ex10_Rev	CATAAGTCTCACGGCCCCTC
hTP63_Ex13_Fw	AACGGTGATGGTACGAAGCG
hTP63_Ex14_Rev	CATAAGTCTCACGGCCCCTC
hBBC3_Ex3_Fw	ACCTCAACGCACAGTACGAG
hBBC3_Ex4_Rev	TAAGGGCAGGAGTCCCATGA
hPMAIP1_orig_Fw	CTGGAAGTCGAGTGTGCTACTC	Origene
hPMAIP1_orig_Rev	TGAAGGAGTCCCCTCATGCAAG	Origene
hGBP2_Ex1_Fw	AACAACCTTCTTTCCAGTGCT
hGBP2_Ex2_Rev	CTTCAGAGCTTCTGGATTCACC
hGBP5_Ex2_Fw	CCGCTGCATACAAATCAGGC
hGBP5_Ex3_Rev	ACATGGGGTCTGACATGTGG
hTP53_orig_Fw	CCTCAGCATCTTATCCGAGTGG	Origene
hTP53_orig_Rev	TGGATGGTGGTACAGTCAGAGC	Origene
