# Supplementary material for: Functional Characterization of LTR12C as Regulators of Germ-Cell-Associated TA-p63 in U87-MG and T98-G In Vitro Models
Source: Cells. 2025 Jun 5;14(11):852. doi: 10.3390/cells14110852 (PMC12154421; doi:10.3390/cells14110852)
Supplement: Supplementary file 1 [file cells-14-00852-s001.zip › Table S2.xlsx]

## Sheet: Foglio1
Gene_Symbol	Description	log2FoldChange	log10Pvalue	seqnames	start	end	strand	nearest_LTR12repeat_repName	dist_nearest_LTR12repeat
ATP1B2	ATPase Na+/K+ transporting subunit beta 2	13.709	28.48	chr17	7545182	7552897	+	LTR12C	0
LINC02522	long intergenic non-protein coding RNA 2522	12.894	25.461	chr6	10466139	10482209	-	LTR12C	0
TEX13C	TEX13 family member C	12.865	24.444	chrX	124453580	124459063	+	LTR12C	102
ALOX15	arachidonate 15-lipoxygenase	12.38	23.314	chr17	4544037	4559358	-	LTR12C	0
LINC00501	long intergenic non-protein coding RNA 501	12.36	19.749	chr3	176989856	177055246	+	LTR12C	0
MAGEB10	MAGE family member B10	11.62	20.519	chrX	27826532	27846192	+	LTR12C	540
LINC01554	long intergenic non-protein coding RNA 1554	11.05	171.767	chr5	95187942	95195855	+	LTR12C	0
TFEC	transcription factor EC	10.961	35.994	chr7	115759944	115821658	-	LTR12C	0
PASD1	PAS domain containing repressor 1	10.907	17.916	chrX	150732094	150846071	+	LTR12C	277
KBTBD13	kelch repeat and BTB domain containing 13	10.609	16.85	chr15	65368516	65370153	+	LTR12C	0
DNAH3	dynein axonemal heavy chain 3	10.484	232.982	chr16	20936686	21000459	-	LTR12C	0
NETO2	neuropilin and tolloid like 2	10.459	32.105	chr16	47115485	47177908	-	LTR12C	55
AKR1E2	aldo-keto reductase family 1 member E2	10.384	16.369	chr10	4884710	4886638	-	LTR12C	0
CEACAM22P	CEA cell adhesion molecule 22, pseudogene	10.327	15.881	chr19	45062645	45066080	-	LTR12C	0
LINC02319	long intergenic non-protein coding RNA 2319	10.256	15.817	chr14	52589798	52595155	+	LTR12C	0
LINC02074	long intergenic non-protein coding RNA 2074	10.143	15.431	chr17	72039591	72109039	-	LTR12C	0
CES4A	cv	10.13	15.523	chr16	67008986	67044347	+	LTR12C	0
LINC02204	long intergenic non-protein coding RNA 2204	10.13	50.797	chr15	70747523	70878978	-	LTR12C	0
LINC01721	long intergenic non-protein coding RNA 1721	9.711	19.059	chr20	24191067	24200799	-	LTR12C	0
DPEP3	dipeptidase 3	9.461	13.552	chr16	68012476	68014732	-	LTR12C	1263
PGPEP1L	pyroglutamyl-peptidase I like	9.311	12.84	chr15	99511379	99551024	-	LTR12C	0
OFCC1	orofacial cleft 1 candidate 1	9.299	12.965	chr6	9934056	10074355	-	LTR12C	0
LINC01947	long intergenic non-protein coding RNA 1947	9.276	13.117	chr5	166223809	166353378	-	LTR12C	0
CEACAM20	CEA cell adhesion molecule 20	9.267	12.618	chr19	44978685	45062466	-	LTR12C	3182
PIK3C2G	phosphatidylinositol-4-phosphate 3-kinase catalytic subunit type 2 gamma	9.259	12.713	chr12	18653704	18821391	+	LTR12C	0
CCR4	C-C motif chemokine receptor 4	9.257	55.854	chr3	32982210	33041427	+	LTR12C	0
SCHLAP1	SWI/SNF complex antagonist associated with prostate cancer 1	9.244	12.793	chr2	181556734	181786408	+	LTR12C	0
CXCR4	C-X-C motif chemokine receptor 4	9.063	12.079	chr2	136846008	136872442	+	LTR12C	0
LINC02022	long intergenic non-protein coding RNA 2022	9.058	12.507	chr3	12919021	12926710	-	LTR12C	1231
LINC02484	long intergenic non-protein coding RNA 2484	8.879	11.617	chr4	34028957	34337016	-	LTR12C	0
LINC02432	long intergenic non-protein coding RNA 2432	8.874	30.492	chr4	142244625	142253850	-	LTR12C	0
LINC01049	long intergenic non-protein coding RNA 1049	8.74	11.277	chr13	91147981	91225524	+	LTR12C	0
LINC01049	long intergenic non-protein coding RNA 1049	8.74	11.277	chr13	91147976	91471572	+	LTR12C	0
KCNN2	potassium calcium-activated channel subfamily N member 2	8.697	15.118	chr5	113769227	113832197	+	LTR12C	0
ITGA2B	integrin subunit alpha 2b	8.607	35.565	chr17	42447160	42464636	+	LTR12C	0
SLC36A2	solute carrier family 36 member 2	8.602	10.665	chr5	150689590	150748005	+	LTR12C	0
CDRT4	CMT1A duplicated region transcript 4	8.596	14.91	chr17	15341475	15406922	-	LTR12C	1906
CYP4F2	cytochrome P450 family 4 subfamily F member 2	8.57	11.115	chr19	15988833	16008930	-	LTR12C	1026
TENM1	teneurin transmembrane protein 1	8.448	90.69	chrX	123509762	124288877	-	LTR12C	0
CABYR	calcium binding tyrosine phosphorylation regulated	8.379	201.179	chr18	21732608	21736006	+	LTR12C	2529
NDST4	N-deacetylase and N-sulfotransferase 4	8.182	9.545	chr4	116020066	116100187	-	LTR12C	0
CPA2	carboxypeptidase A2	8.156	18.657	chr7	129870654	129929638	+	LTR12C	0
CXCL11	C-X-C motif chemokine ligand 11	8.097	122.438	chr4	76952663	76971542	-	LTR12C	0
M1AP	meiosis 1 associated protein	8.095	9.837	chr2	74784990	74875470	-	LTR12C	2960
USP26	ubiquitin specific peptidase 26	8.083	8.943	chrX	132179463	132181938	+	LTR12C	0
CTLA4	cytotoxic T-lymphocyte associated protein 4	8.076	9.173	chr2	204650687	204738688	+	LTR12C	0
GBP5	guanylate binding protein 5	8.072	277.905	chr1	89728381	89738580	-	LTR12C	0
FILNC1	FOXO induced long non-coding RNA 1	8.066	9.309	chr6	140017168	140018604	-	LTR12C	0
LINC01091	long intergenic non-protein coding RNA 1091	8.004	40.529	chr4	124460192	124606984	+	LTR12C	0
LINC02421	long intergenic non-protein coding RNA 2421	7.977	12.494	chr12	68100206	68112471	-	LTR12C	0
F11-AS1	F11 antisense RNA 1	7.954	8.917	chr4	187246490	187249695	+	LTR12C	0
VAT1L	vesicle amine transport 1 like	7.916	17.487	chr16	77822427	78014009	+	LTR12C	3587
ARHGAP27P2	Rho GTPase activating protein 27 pseudogene 2	7.9	9.357	chr17	66176848	66195737	+	LTR12C	0
LINC01419	long intergenic non-protein coding RNA 1419	7.899	107.923	chr8	84315993	84321135	+	LTR12C	0
SCIN	scinderin	7.848	12.003	chr7	12596319	12694110	+	LTR12C	0
COL28A1	collagen type XXVIII alpha 1 chain	7.835	8.515	chr7	7470302	7517420	-	LTR12C	0
SNTG2	syntrophin gamma 2	7.753	8.323	chr2	1125611	1232906	-	LTR12C	0
IRGM	immunity related GTPase M	7.731	109.871	chr5	150226064	150276717	+	LTR12C	0
RGMA	repulsive guidance molecule BMP co-receptor a	7.714	115.14	chr15	93575924	93595572	+	LTR12C	0
USH1G	USH1 protein network component sans	7.711	8.26	chr17	72910122	72915415	+	LTR12C	0
TMEM108	transmembrane protein 108	7.7	8.269	chr3	132884365	132885669	-	LTR12C	0
RASL12	RAS like family 12	7.603	21.221	chr15	65347115	65369028	-	LTR12C	101
LINC01608	long intergenic non-protein coding RNA 1608	7.528	8.272	chr8	111993483	112052730	-	LTR12C	0
LINC00616	long intergenic non-protein coding RNA 616	7.512	7.68	chr4	138972124	138973642	-	LTR12C	0
LINC01644	long intergenic non-protein coding RNA 1644	7.464	7.67	chr22	47876223	47883689	-	LTR12C	0
MYO18B	myosin XVIIIB	7.439	24.517	chr22	26149467	26276137	+	LTR12C	0
LINC01647	long intergenic non-protein coding RNA 1647	7.434	49.025	chr1	11669588	11674022	+	LTR12C	0
UTS2B	urotensin 2B	7.387	115.555	chr3	190984958	191034378	-	LTR12C	0
CERS6	ceramide synthase 6	7.321	7.195	chr2	169509182	169513257	-	LTR12C	0
ZNF80	zinc finger protein 80	7.278	7.123	chr3	113953478	113956436	-	LTR12C	0
FAM184A	family with sequence similarity 184 member A	7.255	10.218	chr6	119337447	119338138	+	LTR12C	0
CRYM	crystallin mu	7.251	19.915	chr16	21272605	21323592	-	LTR12C	0
SLC30A8	solute carrier family 30 member 8	7.247	6.958	chr8	117962512	118188953	+	LTR12C	0
LINC00868	long intergenic non-protein coding RNA 868	7.244	7.02	chr17	74803177	74857930	+	LTR12C	0
TP63	tumor protein p63	7.19	50.747	chr3	189314542	189615085	+	LTR12C	0
LINC02228	long intergenic non-protein coding RNA 2228	7.146	9.501	chr5	25101127	25199162	-	LTR12C	0
CGREF1	cell growth regulator with EF-hand domain 1	7.115	200.321	chr2	27322668	27334367	-	LTR12C	0
KLHL13	kelch like family member 13	7.052	34.957	chrX	117031776	117416018	-	LTR12C	0
HEATR4	HEAT repeat containing 4	6.983	26.306	chr14	73945280	74056887	-	LTR12C	0
OTOP2	otopetrin 2	6.9	6.157	chr17	72910099	72930007	+	LTR12C	0
DPY19L2P2	DPY19L2 pseudogene 2	6.877	232.982	chr7	102815611	102915593	-	LTR12C	0
LINC02476	long intergenic non-protein coding RNA 2476	6.869	5.974	chr7	119100413	119590892	-	LTR12C	0
LINC01214	long intergenic non-protein coding RNA 1214	6.804	6.636	chr3	149983226	150040749	-	LTR12C	0
SCEL	sciellin	6.799	5.753	chr13	78049978	78220878	+	LTR12C	0
ST6GAL2	ST6 beta-galactoside alpha-2,6-sialyltransferase 2	6.778	5.863	chr2	107201731	107420578	+	LTR12C	0
MEP1A	meprin A subunit alpha	6.698	5.627	chr6	46743293	46813569	+	LTR12C	0
VCX2	variable charge X-linked 2	6.673	5.519	chrX	8090446	8143550	+	LTR12C	0
LINC01467	long intergenic non-protein coding RNA 1467	6.596	6.143	chr14	82079574	82089438	-	LTR12C	0
COL26A1	collagen type XXVI alpha 1 chain	6.58	67.971	chr7	100992776	101187933	+	LTR12C	0
DLEU7	deleted in lymphocytic leukemia 7	6.527	8.078	chr13	51326582	51326885	-	LTR12C	0
LINC02506	long intergenic non-protein coding RNA 2506	6.488	5.808	chr4	31999010	32241814	+	LTR12C	0
TNFSF11	TNF superfamily member 11	6.461	5.099	chr13	43136872	43181310	+	LTR12C	1882
ACOT4	acyl-CoA thioesterase 4	6.425	11.173	chr14	74058410	74063200	+	LTR12C	716
TDRD10	tudor domain containing 10	6.415	5.777	chr1	154503540	154504098	-	LTR12C	0
PPP1R3A	protein phosphatase 1 regulatory subunit 3A	6.33	5.568	chr7	113514415	113716446	-	LTR12C	0
ETV7	ETS variant transcription factor 7	6.329	82.495	chr6	36318146	36331415	-	LTR12C	0
NUP210	nucleoporin 210	6.295	7.028	chr3	13408225	13493272	-	LTR12C	4010
NR1H4	nuclear receptor subfamily 1 group H member 4	6.235	37.755	chr12	100824916	100958453	+	LTR12C	0
AADACL2-AS1	AADACL2 antisense RNA 1	6.233	26.92	chr3	151460156	151645963	-	LTR12C	0
NAALAD2	N-acetylated alpha-linked acidic dipeptidase 2	6.207	106.241	chr11	89901107	89926621	+	LTR12C	0
TEX37	testis expressed 37	6.138	19.432	chr2	88803511	88841123	+	LTR12C	0
S100A14	S100 calcium binding protein A14	6.122	6.871	chr1	153586731	153590189	-	LTR12C	3893
DRAIC	downregulated RNA in cancer, inhibitor of cell invasion and migration	6.114	4.956	chr15	69857531	69863868	+	LTR12C	1429
RPL3L	ribosomal protein L3 like	6.107	77.104	chr16	2004141	2007765	-	LTR12C	0
ZNF204P	zinc finger protein 204, pseudogene	5.978	4.726	chr6	27325549	27343139	-	LTR12C	4814
KLRD1	killer cell lectin like receptor D1	5.93	8.889	chr12	10378657	10467418	+	LTR12C	0
LINC01031	long intergenic non-protein coding RNA 1031	5.925	4.705	chr1	193273875	193335083	+	LTR12C	128
PCDH9	protocadherin 9	5.671	42.916	chr13	67196921	67197432	+	LTR12C	0
ABCA13	ATP binding cassette subfamily A member 13	5.635	44.458	chr7	48238801	48241774	-	LTR12C	0
FGF20	fibroblast growth factor 20	5.568	21.499	chr8	16849744	16893925	-	LTR12C	0
LINC00508	long intergenic non-protein coding RNA 508	5.39	21.295	chr12	128366769	128468424	-	LTR12C	0
KAZN-AS1	KAZN antisense RNA 1	5.343	10.978	chr1	14676730	14746474	-	LTR12C	0
PTPRN	protein tyrosine phosphatase receptor type N	5.327	33.597	chr2	220167209	220174370	-	LTR12C	2988
SNHG14	small nucleolar RNA host gene 14	5.32	11.763	chr15	25497372	25583343	+	LTR12C	43
ZDHHC11B	zinc finger DHHC-type containing 11B	5.308	83.549	chr5	765720	880767	+	LTR12C	0
SH2D4B	SH2 domain containing 4B	5.298	13.401	chr10	82346478	82406316	+	LTR12C	0
LINC00243	long intergenic non-protein coding RNA 243	5.263	10.2	chr6	30772585	30774932	-	LTR12C	0
TGIF2LX	TGFB induced factor homeobox 2 like X-linked	5.24	4.723	chrX	89176955	89180061	+	LTR12C	4244
SCN11A	sodium voltage-gated channel alpha subunit 11	5.193	7.921	chr3	38887260	38992052	-	LTR12C	406
ELMO1	engulfment and cell motility 1	5.176	51.374	chr7	37014312	37018173	+	LTR12C	0
LRRC37A6P	leucine rich repeat containing 37 member A6, pseudogene	5.022	12.017	chr10	27539927	27548384	-	LTR12C	1521
FSTL5	follistatin like 5	5.004	5.797	chr4	162810420	163124626	-	LTR12C	0
CES3	carboxylesterase 3	4.949	20.032	chr16	67008991	67010021	+	LTR12C	0
TBX10	T-box transcription factor 10	4.873	3.987	chr11	67387348	67405786	+	LTR12C	0
LINC01252	long intergenic non-protein coding RNA 1252	4.813	48.444	chr12	11701014	11717337	+	LTR12C	0
FLJ30679	uncharacterized protein FLJ30679	4.758	63.964	chr16	86587662	86590961	+	LTR12C	0
DHFRP3	dihydrofolate reductase pseudogene 3	4.746	3.455	chr2	83077735	83165071	-	LTR12C	0
CD38	CD38 molecule	4.686	8.832	chr4	15783500	15787840	-	LTR12C	0
RFTN2	raftlin family member 2	4.576	12.733	chr2	198435556	198455683	-	LTR12C	0
TCN2	transcobalamin 2	4.573	165.192	chr22	30993841	31026700	+	LTR12C	0
DNAI1	dynein axonemal intermediate chain 1	4.466	19.155	chr9	34438851	34515736	+	LTR12C	0
ROS1	ROS proto-oncogene 1, receptor tyrosine kinase	4.289	35.047	chr6	117673825	117694030	-	LTR12C	0
NXF3	nuclear RNA export factor 3	4.223	9.254	chrX	102330749	102361646	-	LTR12C	0
DNAH12	dynein axonemal heavy chain 12	4.111	70.403	chr3	57327732	57434356	-	LTR12C	0
CCDC13	coiled-coil domain containing 13	4.018	17.919	chr3	42788286	42814745	-	LTR12C	2230
TMPRSS9	transmembrane serine protease 9	3.883	47.815	chr19	2393154	2426259	+	LTR12C	0
RYR2	ryanodine receptor 2	3.799	3.414	chr1	237468134	237472094	-	LTR12C	0
HYAL4	hyaluronidase 4	3.794	21.653	chr7	123403713	123517532	+	LTR12C	0
LINC00355	long intergenic non-protein coding RNA 355	3.743	54.416	chr13	64554898	64651781	-	LTR12C	0
CYP2J2	cytochrome P450 family 2 subfamily J member 2	3.687	7.178	chr1	60358988	60434902	-	LTR12C	0
THSD1	thrombospondin type 1 domain containing 1	3.535	85.288	chr13	52980424	52981790	-	LTR12C	0
LINC02511	long intergenic non-protein coding RNA 2511	3.534	3.445	chr4	137851094	137893267	+	LTR12C	0
THEM4	thioesterase superfamily member 4	3.498	141.415	chr1	151879448	151880729	+	LTR12C	0
SLC2A14	solute carrier family 2 member 14	3.366	32.516	chr12	7965109	8016053	-	LTR12C	24
TEK	TEK receptor tyrosine kinase	3.361	37.525	chr9	27093592	27231266	+	LTR12C	0
TMEM200B	transmembrane protein 200B	3.303	56.466	chr1	29446119	29457205	-	LTR12C	0
FABP6	fatty acid binding protein 6	3.256	5.671	chr5	159615019	159620444	-	LTR12C	0
ADAMTSL1	ADAMTS like 1	3.251	5.72	chr9	18311838	18314905	-	LTR12C	122
SEMA4D	semaphorin 4D	3.236	86.928	chr9	91976518	92094930	-	LTR12C	0
ADAMTS16	ADAM metallopeptidase with thrombospondin type 1 motif 16	3.231	57.285	chr5	5138697	5205266	+	LTR12C	0
FAM174B	family with sequence similarity 174 member B	3.04	54.611	chr15	93160598	93253989	-	LTR12C	0
LGSN	lengsin, lens protein with glutamine synthetase domain	3.009	15.785	chr6	63985304	64152279	-	LTR12C	0
INPP5A	inositol polyphosphate-5-phosphatase A	2.923	83.579	chr10	134494760	134597048	+	LTR12C	0
ADAMTS6	ADAM metallopeptidase with thrombospondin type 1 motif 6	2.861	26.254	chr5	64625252	64781317	-	LTR12C	0
NALCN-AS1	NALCN antisense RNA 1	2.757	3.164	chr13	101628893	101643058	+	LTR12C	0
DPEP2	dipeptidase 2	2.702	3.446	chr16	68026076	68033651	-	LTR12C	288
ADAM32	ADAM metallopeptidase domain 32	2.693	3.611	chr8	39038646	39142430	+	LTR12C	0
PKNOX2	PBX/knotted 1 homeobox 2	2.665	8.601	chr11	124960355	125303357	+	LTR12C	0
HCG27	HLA complex group 27	2.628	9.368	chr6	31164186	31171745	+	LTR12C	0
MAP3K7CL	MAP3K7 C-terminal like	2.552	6.997	chr21	30449900	30548210	+	LTR12C	0
SLC41A2	solute carrier family 41 member 2	2.537	61	chr12	105197225	105298813	-	LTR12C	0
SRRM3	serine/arginine repetitive matrix 3	2.537	22.62	chr7	75888254	75938376	-	LTR12C	0
ZNF559	zinc finger protein 559	2.498	97.101	chr19	9434448	9454901	+	LTR12C	928
LINC00578	long intergenic non-protein coding RNA 578	2.428	5.337	chr3	177454818	177526074	-	LTR12C	0
RND3	Rho family GTPase 3	2.403	69.391	chr2	151324637	151398224	-	LTR12C	0
FAAH	fatty acid amide hydrolase	2.375	3.52	chr1	46871395	46881480	+	LTR12C	4294
ZNF815P	zinc finger protein 815, pseudogene	2.311	11.141	chr7	5834111	5894091	+	LTR12C	0
ADGRV1	adhesion G protein-coupled receptor V1	2.284	11.804	chr5	90142207	90149350	+	LTR12C	61
PARP16	poly(ADP-ribose) polymerase family member 16	2.224	40.664	chr15	65526802	65592990	-	LTR12C	0
LINC02482	long intergenic non-protein coding RNA 2482	2.197	46.019	chr4	6657193	6675626	-	LTR12C	151
CPED1	cadherin like and PC-esterase domain containing 1	2.051	41.167	chr7	120700781	120938391	+	LTR12C	0
NPC1	NPC intracellular cholesterol transporter 1	2.05	25.7	chr18	21142296	21156986	-	LTR12C	0
ZFP90	ZFP90 zinc finger protein	2.045	33.04	chr16	68561728	68601133	+	LTR12C	0
KCNMB3	potassium calcium-activated channel subfamily M regulatory beta subunit 3	1.971	11.855	chr3	178957606	178980381	-	LTR12C	0
POLN	DNA polymerase nu	1.968	9.921	chr4	2158224	2160938	-	LTR12C	1875
ZNF438	zinc finger protein 438	1.956	40.44	chr10	31191183	31219037	-	LTR12C	0
SLC36A1	solute carrier family 36 member 1	1.94	62.223	chr5	150689572	150876631	+	LTR12C	0
GMPR	guanosine monophosphate reductase	1.919	31.432	chr6	16289749	16295829	+	LTR12C	199
ARHGEF3	Rho guanine nucleotide exchange factor 3	1.914	22.607	chr3	56753807	56970468	+	LTR12C	0
RNU5A-1	RNA, U5A small nuclear 1	1.912	2.678	chr15	65588389	65589144	+	LTR12C	4158
AADAT	aminoadipate aminotransferase	1.887	7.461	chr4	170981373	171012850	-	LTR12C	0
FBXL13	F-box and leucine rich repeat protein 13	1.873	11.024	chr7	102672173	102674383	-	LTR12C	0
TRPM8	transient receptor potential cation channel subfamily M member 8	1.848	7.69	chr2	234879101	234880985	-	LTR12C	0
BMP4	bone morphogenetic protein 4	1.837	19.626	chr14	54416463	54859357	-	LTR12C	0
ARHGEF26-AS1	ARHGEF26 antisense RNA 1	1.822	1.757	chr3	153806902	153808232	+	LTR12C	0
PARP4	poly(ADP-ribose) polymerase family member 4	1.772	54.357	chr13	25053875	25054739	+	LTR12C	0
CA13	carbonic anhydrase 13	1.77	6.215	chr8	86189376	86352138	+	LTR12C	0
NUDT8	nudix hydrolase 8	1.724	13.412	chr11	67395557	67397188	-	LTR12C	2674
IL16	interleukin 16	1.72	10.568	chr15	81451920	81472975	+	LTR12C	0
GBA3	glucosylceramidase beta 3 (gene/pseudogene)	1.697	2.633	chr4	22780630	22821198	+	LTR12C	0
FIBCD1	fibrinogen C domain containing 1	1.665	3.945	chr9	133786467	133795406	+	LTR12C	0
AMDHD1	amidohydrolase domain containing 1	1.664	5.693	chr12	96364138	96366432	+	LTR12C	0
GCNT1	glucosaminyl (N-acetyl) transferase 1	1.656	12.422	chr9	79137403	79138628	-	LTR12C	0
RASGEF1B	RasGEF domain family member 1B	1.627	1.433	chr4	82502448	82502937	+	LTR12C	0
NTRK2	neurotrophic receptor tyrosine kinase 2	1.601	2.599	chr9	87024426	87430621	+	LTR12C	0
SYNPO2	synaptopodin 2	1.577	7.709	chr4	119894530	119897630	-	LTR12C	0
IQSEC1	IQ motif and Sec7 domain ArfGEF 1	1.568	14.065	chr3	12925133	12944576	+	LTR12C	0
RAB11B-AS1	RAB11B antisense RNA 1	1.543	11.924	chr19	8441602	8442091	+	LTR12C	0
RGS17	regulator of G protein signaling 17	1.536	12.951	chr6	153325671	153452415	-	LTR12C	2159
ARRB2	arrestin beta 2	1.531	28.616	chr17	4613158	4624796	+	LTR12C	265
MFSD8	major facilitator superfamily domain containing 8	1.478	28.196	chr4	128838998	128885367	-	LTR12C	0
SKIL	SKI like proto-oncogene	1.451	26.768	chr3	170046217	170114637	+	LTR12C	0
R3HCC1	R3H domain and coiled-coil containing 1	1.445	18.53	chr8	23130297	23154484	+	LTR12C	0
GBP2	guanylate binding protein 2	1.433	22.461	chr1	89594110	89645481	+	LTR12C	0
DENND3	DENN domain containing 3	1.409	13.787	chr8	142087698	142205907	+	LTR12C	0
KNTC1	kinetochore associated 1	1.39	31.781	chr12	123077373	123110959	+	LTR12C	0
KDM7A	lysine demethylase 7A	1.386	11.774	chr7	139784611	139970798	-	LTR12C	0
RNF34	ring finger protein 34	1.367	21.536	chr12	121813231	121863578	+	LTR12C	0
GLIS3-AS1	GLIS3 antisense RNA 1	1.356	3.4	chr9	3734574	3901248	+	LTR12C	0
LMBR1	limb development membrane protein 1	1.35	30.614	chr7	156465777	156666204	-	LTR12C	0
RAPGEF2	Rap guanine nucleotide exchange factor 2	1.323	16.414	chr4	160259974	160312437	-	LTR12C	100
FSTL4	follistatin like 4	1.282	1.491	chr5	132575656	132578795	+	LTR12C	0
HM13-AS1	HM13 antisense RNA 1	1.27	3.391	chr20	30160113	30165790	-	LTR12C	0
ABHD3	abhydrolase domain containing 3, phospholipase	1.24	16.016	chr18	19234889	19284766	-	LTR12C	1534
FOXL1	forkhead box L1	1.237	2.019	chr16	86587706	86616830	+	LTR12C	0
TPK1	thiamin pyrophosphokinase 1	1.222	3.199	chr7	144348662	144349678	+	LTR12C	0
PPM1D	protein phosphatase, Mg2+/Mn2+ dependent 1D	1.217	16.566	chr17	58691937	58743641	+	LTR12C	0
TOM1L2	target of myb1 like 2 membrane trafficking protein	1.194	17.461	chr17	17746822	17859472	-	LTR12C	0
MCC	MCC regulator of WNT signaling pathway	1.192	10.63	chr5	112793845	112795779	+	LTR12C	0
CDKN3	cyclin dependent kinase inhibitor 3	1.149	11.613	chr14	54863567	54884669	+	LTR12C	1942
TNFRSF10B	TNF receptor superfamily member 10b	1.141	15.04	chr8	22877646	22928360	-	LTR12C	0
HLTF-AS1	HLTF antisense RNA 1	1.135	5.756	chr3	148804517	148815179	-	LTR12C	0
SYNGR1	synaptogyrin 1	1.107	9.49	chr22	39754400	39769649	+	LTR12C	0
HLTF	helicase like transcription factor	1.099	18.457	chr3	148747903	148815179	-	LTR12C	0
WFS1	wolframin ER transmembrane glycoprotein	1.089	13.454	chr4	6297950	6310456	-	LTR12C	0
SDC2	syndecan 2	1.078	12.301	chr8	97539702	97545459	-	LTR12C	0
ATP6V1H	ATPase H+ transporting V1 subunit H	1.077	14.114	chr8	54628230	54687952	-	LTR12C	0
AP5Z1	adaptor related protein complex 5 subunit zeta 1	1.076	10.647	chr7	4833461	4837770	+	LTR12C	0
GNAI1	G protein subunit alpha i1	1.066	19.939	chr7	79604965	79606251	-	LTR12C	0
RAE1	ribonucleic acid export 1	1.063	14.333	chr20	55924254	55954328	+	LTR12C	0
TMEM218	transmembrane protein 218	1.062	11.522	chr11	124960357	124981636	+	LTR12C	0
BASP1	brain abundant membrane attached signal protein 1	1.034	18.323	chr5	17063292	17104666	+	LTR12C	0
SLC16A1	solute carrier family 16 member 1	1.026	13.15	chr1	113438256	113455173	+	LTR12C	0
ACSBG1	acyl-CoA synthetase bubblegum family member 1	1.004	14.383	chr15	78458035	78538094	-	LTR12C	0
DLG2	discs large MAGUK scaffold protein 2	1.002	3.389	chr11	83784271	84019131	-	LTR12C	0
USP13	ubiquitin specific peptidase 13	-1.006	15.015	chr3	179491770	179492493	-	LTR12C	0
TBC1D5	TBC1 domain family member 5	-1.008	13.583	chr3	17858022	17858417	-	LTR12C	0
BNC2	basonuclin 2	-1.016	2.817	chr9	16481218	16482060	+	LTR12C	0
E2F3	E2F transcription factor 3	-1.025	12.531	chr6	20321343	20493947	+	LTR12C	0
PRKCE	protein kinase C epsilon	-1.052	11.816	chr2	46143699	46144193	-	LTR12C	0
GSTO1	glutathione S-transferase omega 1	-1.06	9.243	chr10	106005688	106007162	+	LTR12C	0
SMARCAD1	SWI/SNF-related, matrix-associated actin-dependent regulator of chromatin, subfamily a, containing DEAD/H box 1	-1.061	12.633	chr4	95091855	95212579	+	LTR12C	0
FMO4	flavin containing dimethylaniline monoxygenase 4	-1.063	3.81	chr1	171242558	171350412	-	LTR12C	0
PDE4D	phosphodiesterase 4D	-1.064	5.185	chr5	59712153	59712793	+	LTR12C	0
ZNF250	zinc finger protein 250	-1.064	12.522	chr8	146100904	146106361	+	LTR12C	0
IVNS1ABP	influenza virus NS1A binding protein	-1.066	20.543	chr1	185265520	185286461	-	LTR12C	3587
QSER1	glutamine and serine rich 1	-1.081	10.831	chr11	32914366	33001911	+	LTR12C	4095
TRIM5	tripartite motif containing 5	-1.138	16.371	chr11	5684864	5706624	-	LTR12C	1212
CCDC59	coiled-coil domain containing 59	-1.149	13.387	chr12	82746626	82752584	-	LTR12C	1944
EPC2	enhancer of polycomb homolog 2	-1.16	13.928	chr2	149434044	149435562	-	LTR12C	0
METTL25	methyltransferase like 25	-1.166	4.356	chr12	82752673	82793137	+	LTR12C	1855
CDKN2B-AS1	CDKN2B antisense RNA 1	-1.183	3.299	chr9	21959834	22121096	+	LTR12C	0
IGSF10	immunoglobulin superfamily member 10	-1.188	5.389	chr3	151151282	151645963	-	LTR12C	0
OSBPL1A	oxysterol binding protein like 1A	-1.194	26.965	chr18	21947898	21957502	-	LTR12C	388
CCDC102B	coiled-coil domain containing 102B	-1.207	1.369	chr18	66544103	66546614	-	LTR12C	0
PPIP5K2	diphosphoinositol pentakisphosphate kinase 2	-1.218	27.383	chr5	102465266	102477308	-	LTR12C	0
SLC7A11-AS1	SLC7A11 antisense RNA 1	-1.219	15.487	chr4	139010168	139099331	+	LTR12C	0
C1orf159	chromosome 1 open reading frame 159	-1.226	4.345	chr1	1043117	1050232	+	LTR12C	0
ZNF74	zinc finger protein 74	-1.228	15.995	chr22	20738233	20760053	+	LTR12C	801
PDSS2	decaprenyl diphosphate synthase subunit 2	-1.232	19.019	chr6	107473762	107685110	-	LTR12C	0
GPR55	G protein-coupled receptor 55	-1.243	4.078	chr2	231775185	231826184	-	LTR12C	1909
CNTLN	centlein	-1.255	12.174	chr9	17354773	17463011	+	LTR12C	0
EXOC2	exocyst complex component 2	-1.289	28.482	chr6	451163	486710	+	LTR12C	0
DNAJB12	DnaJ heat shock protein family (Hsp40) member B12	-1.292	20.152	chr10	74086548	74095514	+	LTR12C	0
ZFPM2	zinc finger protein, FOG family member 2	-1.33	6.398	chr8	106399374	106801255	+	LTR12C	0
TMEM192	transmembrane protein 192	-1.36	16.859	chr4	165984601	166046637	-	LTR12C	0
EEF1AKMT1	EEF1A lysine methyltransferase 1	-1.375	11.136	chr13	21312790	21313508	-	LTR12C	0
USP41	ubiquitin specific peptidase 41	-1.393	7.54	chr22	20698538	20745048	-	LTR12C	847
DOCK10	dedicator of cytokinesis 10	-1.395	10.99	chr2	225521361	225641857	+	LTR12C	0
ABCB7	ATP binding cassette subfamily B member 7	-1.396	25.97	chrX	74271389	74398727	-	LTR12C	0
ST20-AS1	ST20 antisense RNA 1	-1.405	6.571	chr15	80215507	80219161	+	LTR12C	2764
DUS2	dihydrouridine synthase 2	-1.411	25.11	chr16	68016092	68090327	+	LTR12C	0
MTHFSD	methenyltetrahydrofolate synthetase domain containing	-1.415	20.312	chr16	86587707	86599368	+	LTR12C	0
DNAH5	dynein axonemal heavy chain 5	-1.443	13.622	chr5	13579438	13720178	+	LTR12C	0
FAM86B2	family with sequence similarity 86 member B2	-1.518	6.572	chr8	12057367	12424372	+	LTR12C	2697
EFCC1	EF-hand and coiled-coil domain containing 1	-1.542	2.69	chr3	128739127	128786702	-	LTR12C	0
ST20-MTHFS	ST20-MTHFS readthrough	-1.561	20.702	chr15	80191189	80216129	-	LTR12C	2142
ZNF236-DT	ZNF236 divergent transcript	-1.575	1.695	chr18	74490288	74527384	+	LTR12C	0
ALDH3A2	aldehyde dehydrogenase 3 family member A2	-1.596	22.884	chr17	19559458	19583791	+	LTR12C	1272
GABRB3	gamma-aminobutyric acid type A receptor subunit beta3	-1.599	30.81	chr15	27073235	27075732	-	LTR12C	0
EFNA5	ephrin A5	-1.628	16.613	chr5	106830809	106838144	+	LTR12C	0
MAIP1	matrix AAA peptidase interacting protein 1	-1.681	25.5	chr2	200835192	201039490	-	LTR12C	0
KANK1	KN motif and ankyrin repeat domains 1	-1.701	27.137	chr9	577182	580389	-	LTR12C	0
CADPS2	calcium dependent secretion activator 2	-1.724	30.887	chr7	121959369	122313330	-	LTR12C	0
SELENOP	selenoprotein P	-1.772	3.49	chr5	42837251	42891543	+	LTR12C	0
ARSJ	arylsulfatase family member J	-1.824	16.605	chr4	114821531	114926473	-	LTR12C	319
VIPR2	vasoactive intestinal peptide receptor 2	-1.83	10.196	chr7	158849108	158855430	-	LTR12C	0
TCF4	transcription factor 4	-1.942	32.439	chr18	52893404	53332058	-	LTR12C	0
KCNMA1	potassium calcium-activated channel subfamily M alpha 1	-1.961	35.9	chr10	78644640	79349839	-	LTR12C	0
ZBTB20	zinc finger and BTB domain containing 20	-1.964	15.462	chr3	114070214	114531044	-	LTR12C	0
ALPK2	alpha kinase 2	-2.029	34.806	chr18	56127653	56154885	+	LTR12C	0
SLCO2B1	solute carrier organic anion transporter family member 2B1	-2.055	12.523	chr11	74810041	74818654	+	LTR12C	0
CPA6	carboxypeptidase A6	-2.097	2.806	chr8	68543867	68545323	+	LTR12C	0
RBMS3	RNA binding motif single stranded interacting protein 3	-2.279	34.184	chr3	29474113	29514373	-	LTR12C	0
ITGA8	integrin subunit alpha 8	-2.479	45.477	chr10	15577784	15638467	+	LTR12C	0
GBE1	1,4-alpha-glucan branching enzyme 1	-2.578	39.925	chr3	81538850	81811312	-	LTR12C	4333
AKR1C3	aldo-keto reductase family 1 member C3	-2.835	67.123	chr10	5075769	5149908	+	LTR12C	492
RTP4	receptor transporter protein 4	-3.682	36.815	chr3	187086120	187089864	+	LTR12C	197
TRIM22	tripartite motif containing 22	-3.811	64.555	chr11	5707486	5732093	+	LTR12C	2074
NPAS3	neuronal PAS domain protein 3	-3.928	32.004	chr14	33664998	33667472	-	LTR12C	0
